# Supplementary material for: A Multimodal Desorption Electrospray Ionisation Workflow Enabling Visualisation of Lipids and Biologically Relevant Elements in a Single Tissue Section
Source: Metabolites. 2023 Feb 11;13(2):262. doi: 10.3390/metabo13020262 (PMC9964958; doi:10.3390/metabo13020262)
Supplement: Supplementary file 1 [file metabolites-13-00262-s001.zip]

Archive with 1 entries (1 files):
- metabolites-2210339-supplementary.pdf
